# Supplementary material for: Operon™ Platform-Enabled for Cardiometabolic Biomarker Screening and Precision Treatment Strategies: A Type 2 Diabetes-Centered Review with Cardiovascular Extension
Source: Int J Mol Sci. 2026 Apr 29;27(9):3969. doi: 10.3390/ijms27093969 (PMC13163407; doi:10.3390/ijms27093969)
Supplement: Supplementary file 1 [file ijms-27-03969-s001.zip]

Archive with 1 entries (1 files):
- ijms-4190721-supplementary.pdf
